# Supplementary material for: Long horns protect Hestina japonica butterfly larvae from their natural enemies
Source: Sci Rep. 2022 Feb 18;12:2835. doi: 10.1038/s41598-022-06770-y (PMC8857287; doi:10.1038/s41598-022-06770-y)
Supplement: Supplementary file 1 — Supplementary Tables. [file 41598_2022_6770_MOESM1_ESM.xls]

## Sheet: Experiment 1
Table S3 Data of Experiment 1.
Date	Times of day	Taxa of natural enemies	Larval Survival after being attacked
day-month-year			（survived: 1, killed: 0）
2018-04-24	1899-12-31 11:56:00	Polistes jokahamae	1
2018-05-12	1899-12-31 09:53:00	Polistes rothneyi	1
2018-05-17	1899-12-31 11:23:00	Polistes sp.	1
2018-05-19	1899-12-31 13:53:00	Parus minor	0
2018-05-19	1899-12-31 14:58:00	Parus minor	0
2018-05-19	1899-12-31 14:58:00	Parus minor	0
2018-05-19	1899-12-31 15:30:00	Parus minor	0
2018-05-28	1899-12-31 10:58:00	Parus minor	0
2018-05-31	1899-12-31 16:08:00	Polistes rothneyi	0
2018-05-31	1899-12-31 10:44:00	Polistes jokahamae	0
2018-05-31	1899-12-31 11:16:00	Polistes jokahamae	0
2018-06-11	1899-12-31 14:33:00	Polistes japonicus	0
2018-06-13	1899-12-31 14:36:00	Polistes japonicus	0
2018-06-23	1899-12-31 09:15:00	Polistes rothneyi	1
2018-06-23	1899-12-31 13:02:00	Polistes jokahamae	1
2018-06-23	1899-12-31 08:10:00	Polistes rothneyi	0
2018-06-23	1899-12-31 08:10:00	Polistes rothneyi	1
2018-06-23	1899-12-31 08:42:00	Vespula flaviceps	1
2018-06-23	1899-12-31 08:42:00	Vespula flaviceps	1
2018-06-23	1899-12-31 08:42:00	Vespula flaviceps	1
2018-06-23	1899-12-31 08:10:00	Polistes jokahamae	1
2018-06-23	1899-12-31 08:42:00	Polistes jokahamae	1
2018-06-24	1899-12-31 07:59:00	Polistes jokahamae	1
2018-06-24	1899-12-31 08:31:00	Polistes jokahamae	1
2018-06-24	1899-12-31 11:14:00	Polistes japonicus	0
2018-06-24	1899-12-31 11:46:00	Polistes japonicus	1
2018-06-24	1899-12-31 11:46:00	Polistes japonicus	1
2018-06-26	1899-12-31 09:52:00	Polistes sp.	1
2018-06-27	1899-12-31 10:24:00	Polistes japonicus	1
2018-07-01	1899-12-31 09:57:00	Polistes sp.	1
2018-07-01	1899-12-31 12:40:00	Polistes mandarinus	1
2018-07-01	1899-12-31 12:40:00	Polistes mandarinus	1
2018-07-01	1899-12-31 09:57:00	Polistes snelleni	1
2018-07-01	1899-12-31 14:49:00	Parus minor	0
2018-07-01	1899-12-31 14:49:00	Parus minor	0
2018-07-02	1899-12-31 09:48:00	Polistes sp.	1
2018-07-03	1899-12-31 14:54:00	Polistes rothneyi	1
2018-07-06	1899-12-31 09:36:00	Polistes sp.	1
2018-07-10	1899-12-31 08:30:00	Polistes rothneyi	0
2018-07-10	1899-12-31 09:03:00	Polistes rothneyi	0
2018-07-10	1899-12-31 09:03:00	Polistes rothneyi	0
2018-07-12	1899-12-31 10:27:00	Polistes jokahamae	1
2018-07-12	1899-12-31 13:24:00	Polistes jokahamae	0
2018-07-12	1899-12-31 14:29:00	Polistes jokahamae	0
2018-07-12	1899-12-31 14:29:00	Polistes jokahamae	1
2018-07-12	1899-12-31 14:29:00	Polistes jokahamae	1
2018-07-12	1899-12-31 14:29:00	Polistes jokahamae	0
2018-07-12	1899-12-31 14:29:00	Polistes jokahamae	0
2018-07-12	1899-12-31 09:54:00	Polistes jokahamae	1
2018-07-12	1899-12-31 09:54:00	Polistes jokahamae	1
2018-07-12	1899-12-31 09:54:00	Polistes jokahamae	1
2018-07-13	1899-12-31 13:44:00	Polistes jokahamae	0
2018-07-13	1899-12-31 13:44:00	Polistes jokahamae	0
2018-07-13	1899-12-31 14:17:00	Polistes jokahamae	0
2018-07-13	1899-12-31 14:49:00	Polistes jokahamae	0
2018-07-18	1899-12-31 10:46:00	Parus minor	0
2018-07-19	1899-12-31 12:02:00	Polistes japonicus	1
2018-07-24	1899-12-31 09:44:00	Polistes jokahamae	1
2018-07-25	1899-12-31 12:36:00	Polistes sp.	1
2018-07-25	1899-12-31 12:36:00	Polistes sp.	1
2018-07-28	1899-12-31 16:10:00	Polistes chinensis	1
2018-07-28	1899-12-31 11:50:00	Polistes japonicus	1
2018-07-29	1899-12-31 10:42:00	Polistes jokahamae	0
2018-07-29	1899-12-31 11:15:00	Polistes jokahamae	0
2018-07-29	1899-12-31 10:31:00	Polistes jokahamae	0
2018-07-30	1899-12-31 12:06:00	Polistes jokahamae	1
2018-08-01	1899-12-31 10:37:00	Polistes japonicus	1
2018-08-01	1899-12-31 10:37:00	Polistes japonicus	1
2018-08-02	1899-12-31 12:16:00	Polistes japonicus	1
2018-08-02	1899-12-31 12:16:00	Polistes japonicus	1
2018-08-02	1899-12-31 12:16:00	Polistes japonicus	1
2018-08-04	1899-12-31 13:06:00	Polistes rothneyi	1
2018-08-04	1899-12-31 12:01:00	Polistes rothneyi	1
2018-08-04	1899-12-31 14:43:00	Polistes jokahamae	1
2018-08-04	1899-12-31 13:06:00	Polistes jokahamae	1
2018-08-05	1899-12-31 12:55:00	Polistes jokahamae	1
2018-08-05	1899-12-31 12:22:00	Polistes japonicus	1
2018-08-05	1899-12-31 12:22:00	Polistes japonicus	1
2018-08-06	1899-12-31 09:43:00	Polistes rothneyi	1
2018-08-06	1899-12-31 09:43:00	Polistes rothneyi	1
2018-08-06	1899-12-31 09:43:00	Polistes rothneyi	1
2018-08-06	1899-12-31 10:16:00	Polistes jokahamae	0
2018-08-06	1899-12-31 15:08:00	Polistes jokahamae	0
2018-08-06	1899-12-31 15:40:00	Polistes jokahamae	1
2018-08-06	1899-12-31 15:40:00	Polistes jokahamae	1
2018-08-06	1899-12-31 15:40:00	Polistes jokahamae	1
2018-08-06	1899-12-31 15:40:00	Polistes jokahamae	1
2018-08-08	1899-12-31 15:13:00	Polistes jokahamae	0
2018-08-08	1899-12-31 15:45:00	Polistes jokahamae	0
2018-08-08	1899-12-31 16:18:00	Polistes jokahamae	0
2018-08-08	1899-12-31 17:23:00	Polistes jokahamae	0
2018-08-10	1899-12-31 11:22:00	Polistes jokahamae	0
2018-08-10	1899-12-31 11:22:00	Polistes jokahamae	0
2018-08-10	1899-12-31 11:55:00	Polistes jokahamae	1
2018-08-10	1899-12-31 11:55:00	Polistes jokahamae	1
2018-08-10	1899-12-31 13:32:00	Polistes jokahamae	0
2018-08-10	1899-12-31 14:05:00	Polistes jokahamae	1
2018-08-10	1899-12-31 14:37:00	Polistes jokahamae	1
2018-08-10	1899-12-31 15:42:00	Polistes japonicus	1
2018-08-11	1899-12-31 10:08:00	Polistes jokahamae	1
2018-08-11	1899-12-31 10:08:00	Polistes jokahamae	1
2018-08-11	1899-12-31 10:08:00	Polistes jokahamae	1
2018-08-11	1899-12-31 10:40:00	Polistes jokahamae	1
2018-08-11	1899-12-31 13:23:00	Polistes jokahamae	0
2018-08-11	1899-12-31 13:23:00	Polistes jokahamae	0
2018-08-11	1899-12-31 16:05:00	Polistes jokahamae	0
2018-08-13	1899-12-31 09:28:00	Polistes japonicus	1
2018-08-13	1899-12-31 10:33:00	Polistes japonicus	0
2018-08-13	1899-12-31 10:33:00	Polistes japonicus	1
2018-08-13	1899-12-31 10:33:00	Polistes japonicus	1
2018-08-13	1899-12-31 11:38:00	Polistes japonicus	1
2018-08-13	1899-12-31 12:43:00	Polistes japonicus	1
2018-08-13	1899-12-31 12:43:00	Polistes japonicus	1
2018-08-13	1899-12-31 12:43:00	Polistes japonicus	1
2018-08-20	1899-12-31 08:43:00	Polistes jokahamae	0
2018-08-20	1899-12-31 09:48:00	Polistes jokahamae	1
2018-08-29	1899-12-31 11:29:00	Formica japonica	1
2018-08-30	1899-12-31 16:36:00	Emberiza cioides	0
2018-09-01	1899-12-31 10:45:00	Emberiza cioides	0
2018-09-21	1899-12-31 10:41:00	Myrmarachne sp.	1
2018-09-24	1899-12-31 12:52:00	Parasitic fly gen. sp.	？

## Sheet: Experiment 2
				Table S4 Data of Experiment 2.
年	実験日	使用ワーカー	経験3区分	Date	Larval treatment involved in horns	Larval body length	Larval survival
				day-month-year		（mm）	（survived: 1, killed: 0）
2015	2015-08-26	緑/銀1	1	2015-08-05	attached (traetment 3)	32	0
2018	2018-07-23	白青	1	2015-08-09	attached (traetment 3)	28	0
2015	2015-08-28	ピンク/青	2	2015-08-23	attached (traetment 3)	28	1
2015	2015-08-29	ピンク/紫	3	2015-08-23	attached (traetment 3)	27	1
2015	2015-07-25	緑/無	1	2015-08-26	attached (traetment 3)	28	0
2015	2015-08-09	青/白	1	2015-09-04	attached (traetment 3)	30	1
2018	2018-07-06	ピ黄	1	2015-09-04	attached (traetment 3)	30	1
2015	2015-07-19	青/ピンク	1	2015-09-05	attached (traetment 3)	30	0
2015	2015-09-12	ピンク/銀	3	2015-09-05	attached (traetment 3)	30	1
2015	2015-07-13	青/紫	1	2015-10-10	attached (traetment 3)	31	1
2018	2018-08-25	白2	2	2018-08-15	attached (traetment 3)	27.8	1
2015	2015-08-23	青/無	2	2018-08-22	attached (traetment 3)	24.3	1
2015	2015-08-23	緑/赤	3	2018-08-25	attached (traetment 3)	25.5	1
2018	2018-07-20	青ピ	1	2018-08-25	attached (traetment 3)	24.6	0
2018	2018-08-25	白3	2	2018-09-07	attached (traetment 3)	26.7	1
2015	2015-08-05	緑/無	3	2015-07-13	intact (traetment 1)	29	1
2015	2015-10-10	青/銀	2	2015-07-19	intact (traetment 1)	30	1
2015	2015-09-04	青/ピンク	2	2015-07-25	intact (traetment 1)	31	0
2015	2015-09-04	青/白	2	2015-08-09	intact (traetment 1)	31	0
2015	2015-09-05	ピンク/銀	1	2015-08-23	intact (traetment 1)	28	1
2015	2015-09-05	ピンク/青	3	2015-08-23	intact (traetment 1)	27	0
2015	2015-08-09	緑/赤	1	2015-08-26	intact (traetment 1)	33	1
2015	2015-08-23	緑/黄	2	2015-08-28	intact (traetment 1)	32	1
2015	2015-08-26	ピンク/紫	2	2015-08-29	intact (traetment 1)	32	1
2018	2018-08-15	青白	2	2015-09-12	intact (traetment 1)	30	1
2015	2015-08-23	青/無	1	2018-07-06	intact (traetment 1)	30.2	1
2018	2018-09-07	白青	3	2018-07-20	intact (traetment 1)	25.4	1
2018	2018-08-25	白3	1	2018-07-23	intact (traetment 1)	32.8	1
2018	2018-08-25	白2	1	2018-08-25	intact (traetment 1)	29	1
2018	2018-08-22	白1	3	2018-08-25	intact (traetment 1)	24.4	1
2015	2015-07-30	緑/無	2	2015-07-30	removed (traetment 2)	32	0
2015	2015-08-14	緑/赤	2	2015-08-14	removed (traetment 2)	32	1
2015	2015-08-15	緑/黄	1	2015-08-15	removed (traetment 2)	32	0
2015	2015-09-05	青/無	3	2015-08-24	removed (traetment 2)	27	0
2015	2015-09-05	緑/白	1	2015-08-24	removed (traetment 2)	27	0
2015	2015-09-04	緑/銀2	1	2015-09-04	removed (traetment 2)	29	0
2015	2015-09-10	ピンク/銀	2	2015-09-05	removed (traetment 2)	32	0
2015	2015-09-05	青/ピンク	3	2015-09-05	removed (traetment 2)	31	0
2015	2015-09-05	青/銀	1	2015-09-05	removed (traetment 2)	28	0
2018	2018-09-09	2の巣	1	2015-09-05	removed (traetment 2)	28	0
2015	2015-08-24	ピンク/紫	1	2015-09-10	removed (traetment 2)	29	0
2015	2015-08-24	ピンク/青	1	2018-07-25	removed (traetment 2)	25.7	0
2018	2018-07-25	白青	2	2018-08-25	removed (traetment 2)	24.6	0
2018	2018-08-25	白3	3	2018-09-09	removed (traetment 2)	27.7	0
