# Supplementary material for: Long horns protect Hestina japonica butterfly larvae from their natural enemies
Source: Sci Rep. 2022 Feb 18;12:2835. doi: 10.1038/s41598-022-06770-y (PMC8857287; doi:10.1038/s41598-022-06770-y)
Supplement: Supplementary file 5 — Supplementary Table S2. [file 41598_2022_6770_MOESM5_ESM.xlsx]

## Sheet: Table S2 (Original data)
Supplementary Table S2. Grade of larval head horns of each genus within Nymphalidae (original data of Supplementary Table S1). Rules of grading are in the footnote. a, b, c
Taxa		Horns		Taxa				Horns		Taxa			Horns		Taxa			Horns		Taxa		Horns		Taxa		Horns		Taxa			Horns		Taxa		Horns		Taxa			Horns		Taxa		Horns		Taxa			Horns
Libytheinae				Danainae						Limenitidinae					Heliconiinae					Pseudergolinae				Apaturinae				Biblidinae					Cyrestinae				Nymphalinae					Calinaginae				Charaxinae
	Libythea	0			Tribe Danaini						Tribe Pseudoneptini					Tribe Acraeini					Pseudergolis	++			Apatura	++			Tribe Biblidini					Cyrestis	++			Tribe Coeini					Calinaga	++			Tribe Charaxini
	Libytheana	0				Subtribe Danaina						Pseudoneptis	0				Acraea	0			Dichorragia	++			Mimathyma	-				Biblis	++			Chersonesia	++				Historis	0								Polyura	++
							Amauris	0			Tribe Cymothoini						Actinote	0			Stibochiona	++			Chitoria	++				Ariadne	++			Marpesia	++				Baeotus	-								Charaxes	++
							Danaus	0				Cymothoe	-				Telchinia	-			Amnosia	++			Dilipa	-				Laringa	-							Tribe Nymphalini									Tribe Pallini
							Ideopsis	0				Harma	-				Bematistes	-							Euapatura	-				Eurytela	++								Colobura	++								Palla	++
							Parantica	0				Kumothales	-				Cethosia	++							Eulaceura	++				Neptidopsis	-								Tigridia	++							Tribe Prothoini
							Tirumala	0				Bhagadatta	-			Tribe Heliconiini									Rohana	++				Mesoxantha	-								Smyrna	++								Prothoe	++
						Subtribe Euploeina					Tribe Limenitidini						Philaethria	++							Euripus	++				Byblia	++								Araschnia	+								Agatasa	++
							Anetia	0				Chalinga	-				Podotricha	++							Lelecella	-				Mestra	++								Symbrenthia	0							Tribe Preponini
							Tiradelphe	-				Adelpha	0				Dione	++							Helcyra	++				Archimestra	-								Mynes	0								Mesoprepona	-
							Euploea	0				Auzakia	-				Agraulis	++							Herona	++				Vila	++								Hypanartia	0								Prepona	+
							Idea	0				Limenitis	0				Dryadula	++							Hestina	++			Tribe Epicaliini										Vanessa	0								Archaeoprepona	+
							Lycorea	0				Parasarpa	0				Dryas	++							Hestinalis	++				Catonephele	++								Antanartia	0							Tribe Anaeini
							Protoploea	-				Moduza	0				Eueides	++							Sasakia	++				Nessaea	++								Aglais	0								Anaeomorpha	-
					Tribe Tellervini							Athyma	0				Heliconius	++							Sephisa	++				Myscelia	++								Nymphalis	0								Coenophlebia	-
							Tellervo	0				Tacola	-			Tribe Argynnini									Apaturina	++			Tribe Eunicini										Polygonia	0								Zaretis	+
					Tribe Ithomiini						Tribe Pseudacraeini						Pardopsis	-							Apaturopsis	-				Eunica	++								Kaniska	0								Phantos	-
						Subtribe Tithoreina						Pseudacraea	0				Euptoieta	0							Timelaea	++				Sevenia	-								Inachis	0								Siderone	+
							Elzunia	-			Tribe Neptini						Yramea	-							Thaleropis	-			Tribe Ageroniini									Tribe Victorinini										Hypna	+
							Tithorea	0				Lebadea	0				Boloria	0							Asterocampa	++				Hamadryas	++								Anartia	++								Anaea	0
							Aeria	-				Neptis	0				Issoria	0							Doxocopa	++				Ectima	-								Siproeta	++								Polygrapha	-
						Subtribe Melinaeina						Pantoporia	0				Brenthis	0												Panacea	++								Metamorpha	-								Consul	0
							Athesis	-				Lasippa	0				Argynnis	0												Batesia	-								Napeocles	++								Memphis	0
							Eutresis	0				Phaedyma	0				Fabriciana	0											Tribe Epiphilini									Tribe Junoniini										Fountainea	0
							Athyrtis	0			Tribe Parthenini						Speyeria	0												Asterope	-								Junonia	0
							Paititia	-				Parthenos	0			Tribe Vagrantini														Pyrrhogyra	++								Salamis	-
							Olyras	-			Tribe Adoliadini						Terinos	0												Epiphile	-								Yoma	++
							Patricia	-				Abrota	0				Lachnoptera	-												Bolboneura	-								Protogoniomorpha	++
							Melinaea	0				Bassarona	-				Phalanta	0												Temenis	++								Precis	++
						Subtribe Mechanitina						Dophla	0				Smerina	++												Nica	++								Hypolimnas	++
							Methona	0				Euthalia	0				Vindula	++												Peria	-							Tribe Kallimini
							Thyridia	0				Euthaliopsis	-				Cirrochroa	0											Tribe Eubagini										Kallima	++
							Scada	-				Lexias	0				Algiachroa	-												Dynamine	-								Catacroptera	++
							Sais	-				Neurosigma	-				Algia	-											Tribe Cybdelini										Mallika	-
							Forbestra	0				Tanaecia	0				Cupha	0												Cybdelis	++							Tribe Melitaeini
							Mechanitis	0				Aterica	-				Vagrans	0												Sea	0								Euphydryas	0
						Subtribe Napeogenina						Bebearia	0																Tribe Callicorini										Chlosyne	0
							Aremfoxia	-				Cynandra	-																	Lucinia	-								Microtia	0
							Epityches	-				Euphaedra	0																	Haematera	-								Poladryas	0
							Hyalyris	0				Euptera	-																	Diaethria	++								Melitaea	0
							Napeogenes	0				Euriphene	-																	Catagramma	++								Higginsius	-
							Hypothyris	0				Euryphaedra	-																	Callicore	++								Gnathotriche	-
						Subtribe Ithomiina						Euryphura	-																	Perisama	++								Atlantea	0
							Placidina	0				Euryphurana	-																	Antigonis	-								Antillea	-
							Pagyris	-				Hamanumida	0																										Phystis	-
							Ithomia	0				Pseudargynnis	-																										Mazia	-
						Subtribe Oleriina						Pseudathyma	-																										Ortilia	0
							Megoleria	0				Evena	-																										Phyciodes	0
							Hyposcada	0																															Tegosa	-
							Oleria	0																															Tisona	-
							Ollantaya	-																															Anthanassa	0
						Subtribe Dircennina																																	Dagon	-
							Ceratinia	-																															Telenassa	-
							Callithomia	-																															Eresia	0
							Dircenna	0																															Castilia	0
							Hyalenna	0																															Janatella	0
							Episcada	0																															Dymasia	0
							Haenschia	-																															Texola	0
							Pteronymia	0																														Incertae sedis
						Subtribe Godyridina																																	Pycina	+
							Velamysta	0																															Rhinopalpa	++
							Godyris	0																															Kallimoides	-
							Pachacutia	-																															Vanessula	-
							Veladyris	0																															Doleschallia	+
							Hypoleria	-
							Brevioleria	-
							Mcclungia	-
							Greta	0
							Hypomenitis	-
							Heterosais	-
							Pseudoscada	-
a	++: 'Long-horned' larvae in which the length of the horn exceeds the vertical width of the head capsule excluding horns.
	+: 'Short-horned' larvae in which the length of the horn does not exceed the vertical width of the head capsule excluding horns, but exceeds half of it.
	0: 'Hornless' larvae in which the length of the horn does not exceed half of the vertical width of the head capsule excluding horns, or hornless.
	-: No data on the length of the head horns.
b	If larvae have only one pair of horns (i.e., two horns of the same length) on the head, only one horn was measured and graded.
	If larvae have multiple pairs of horns on the head, e.g., Charaxes and Caligo, all horns of one side of the head were measured and summed.
c	If individual larvae have different horn lengths within a species, the longest individual is representative of that species, however, intra-specific differences appear to be small.
	If species have different horn lengths within a genus, the longest species is representative of that genus, however, inter-specific differences within the genus appear to be small.
	During our horn grading, there were no cases in which horned and hornless species exist within the same genus.
